# Supplementary material for: Anatomic development of the upper airway during the first five years of life: A three-dimensional imaging study
Source: PLoS One. 2022 Mar 11;17(3):e0264981. doi: 10.1371/journal.pone.0264981 (PMC8916633; doi:10.1371/journal.pone.0264981)
Supplement: S1 Data — Variable measurements as described in Table 5. (CSV) [file pone.0264981.s001.csv]

Participant de-identified code (SexCode#-AgeYR-MOS)	Subject (F=female; M=Male)	Sex	Age (months)	Height (cm)	Weight (kg)	Ped=0/Adult=1	Nasopharynx	NasopharynxL	NasopharynxArea	NasopharynxAPDist	NasopharynxWidth	Oropharynx	OropharynxL	OropharynxArea	OropharynxAPDist	OropharynxWidth	Laryngopharynx	LaryngopharynxL	LaryngopharynxArea	LaryngopharynxAPDist	LaryngopharynxWidth	Subglottal	SubglottalL	GlottisArea	GlottisAPDist	GlottisWidth	TracheaArea	TracheaAPDist	TracheaWidth	PharynxVolume	PharynxLength	VTLength_i (modified VTL)	PSLengthLeft	PSLengthRight	AveragePSLength
F790-00-02	F790	F	2	NA	NA	0	302.195549	17.08098456	22.77112227	3.048844907	7.923422024	84.63859558	5.234457389	15.46467963	4.845983137	4.981018949	232.7561378	14.3259983	23.91941753	6.273945173	3.996907384	160.0980759	8.816015659	10.52252408	5.76093408	2.653645374	28.04014418	6.187424904	5.404855175	619.5902824	36.64144025	75.74548572	NA	NA	NA
M1146-00-04	M1146	M	4	66.04	7.2575	0	951.6477585	18.988495	44.2674029	5.409383455	9.498746719	385.8208656	5.996365574	82.5584713	7.314099362	13.00274561	522.7327347	13.32500753	76.94661592	7.441276065	7.7907774	117.957592	7.995223532	12.3291096	6.672702629	2.415531106	17.27003696	4.633720891	4.628206299	1860.201359	38.30986811	81.13759474	7.664615965	7.919193333	7.791904649
F1173-00-05	F1173	F	5	68.58	8.2214	0	885.9740779	21.84049779	54.65229151	3.705453474	13.14308982	404.284919	7.104714509	58.39879022	8.160508016	9.878262525	200.1587012	9.999089102	60.69581603	9.081305609	6.205026778	134.9708969	15.26213627	7.334714153	3.877830596	2.519594621	17.63377319	4.146246308	4.610335421	1490.417698	38.9443014	69.77221994	2.404191802	3.951173902	3.177682852
M260-00-06	M260	M	6	NA	8.6	0	1337.929317	25.86020823	73.24318149	5.866159953	14.49012803	379.4500186	6.874284037	71.41824853	5.425828314	15.07580102	399.4651893	10.80254105	59.23586836	7.163498055	9.904505079	202.093935	7.529022066	26.19045953	8.486072443	4.291432177	29.87001185	5.445288796	6.396176213	2116.844524	43.53703331	79.3277835	5.971976064	NA	5.971976064
F164-00-07	F164	F	7	NA	10.4	0	649.2103653	22.24507942	40.96612854	4.858691445	8.625828162	604.846281	16.02973599	39.44859819	7.871170436	6.423001789	288.9531443	13.73939285	55.23623686	6.46949894	5.829589742	177.5432402	8.505601868	10.31062062	5.256532706	2.478172982	24.90456173	5.686168735	5.306580818	1543.009791	51.35993693	88.12490965	9.893831672	11.22248461	10.55815814
M812-00-08	M812	M	8	NA	NA	0	2024.711609	25.44523851	91.82786138	5.843449375	18.19344156	354.5022011	5.725147423	94.68817387	11.86949808	8.456143426	579.3185234	16.5390077	69.36426286	8.855126402	9.846080794	81.68935776	4.452883838	22.73786464	8.331812293	3.716497032	17.02957153	5.904395782	3.710943443	2958.532333	47.70939363	87.76822933	NA	5.124190104	5.124190104
F1111-00-09	F1111	F	9	73.66	9.1994	0	2250.792786	28.38734317	71.7808444	5.790003581	13.91933892	105.9349964	1.929195628	92.78756953	7.569321489	9.105698392	591.5500577	17.08665089	83.73317458	8.269215782	7.806910896	246.2836585	9.646200477	18.13478093	6.764138251	3.469535047	42.3023912	6.975709881	6.971109319	2948.27784	47.40318969	80.88322999	3.753654914	4.247939728	4.000797321
M274-00-09	M274	M	9	NA	8.6	0	463.5178244	24.48053949	43.896111	1.882643255	14.03828932	589.6195331	9.851977837	51.72416292	5.456203587	8.704408056	380.6153554	12.53865321	79.89933255	9.225989335	8.422070776	309.7547	12.83745248	14.41382145	5.621230703	3.274314478	31.05505309	5.437368669	6.847642576	1433.752713	46.87117054	82.84208204	6.976688988	7.468412249	7.222550619
M269-00-10	M269	M	10	67	7.5	0	360.9313965	16.19341634	41.80865457	8.007558789	6.499474959	193.8171387	5.09793237	37.90902882	5.03708231	5.060384735	179.1992188	14.39420611	24.8280737	5.552127093	6.180726323	196.9299316	7.496829354	20.79094031	6.318957502	4.321011864	40.99256727	7.515280398	6.517475684	733.9477539	35.68555482	73.76101464	NA	NA	NA
M814-01-02	M814	M	14	NA	9.2	0	1151.026295	24.75631938	32.39719316	3.066353228	16.073527	547.6252143	8.359335654	86.57159993	11.83504306	9.221886779	335.6936702	12.85998998	61.63615423	6.559985039	7.100615492	318.9106616	11.25297285	15.14852966	6.946650112	2.776763474	36.60064432	6.929829585	6.646928021	2034.34518	45.33261693	83.47609171	7.241306935	7.299832594	7.270569765
M938-01-03	M938	M	15	NA	11.3398	0	629.4393539	15.91929476	63.86334092	7.328243261	10.56168189	115.4465675	5.553252603	31.95160345	4.257090206	8.562179543	218.791008	17.03010185	22.72931525	6.553144346	3.762264345	142.0712471	7.774576996	11.82020535	5.561556025	2.760255386	22.49960207	4.937390275	5.400414437	963.6769295	38.50264921	85.99161577	3.444594951	NA	3.444594951
F1121-01-05	F1121	F	17	76.2	10.376	0	1852.167824	27.3487874	79.01557887	4.464081403	17.06970321	783.9102829	8.636462982	91.01050296	8.798858007	11.70678077	560.482165	15.11322978	86.89017574	9.379644595	8.747436938	309.9402499	14.39414048	15.13725244	6.07938371	3.424044297	29.00553926	5.258911359	6.610084562	3196.560272	51.09848017	91.36600374	14.10635653	14.56332562	14.33484108
F204-01-06	F204	F	18	81.28	11.35	0	1475.931198	29.2973426	44.6251281	5.019294573	10.27517513	70.98651968	1.112551997	81.65872076	7.550251577	10.52713564	784.020084	17.05907131	80.48969396	8.265046636	6.553568837	274.3906847	10.75476879	24.60349445	8.034431105	4.342272196	34.66969685	6.140976112	6.692820137	2330.937802	47.46896591	90.56277684	NA	NA	NA
M1143-01-07	M1143	M	19	66.04	11.396	0	1450.500488	21.96706794	95.29194422	8.485527655	15.84069992	394.1040039	6.759392773	62.93110638	7.888144625	13.2179464	481.048584	14.36344351	67.48130758	8.262135871	7.153962421	272.277832	12.11058447	8.908357617	5.444067838	2.032860705	31.99737209	6.060394319	6.233632304	2325.653076	43.08990423	83.77731242	9.217425752	4.215855489	6.71664062
M264-01-07	M264	M	19	NA	11	0	1699.768066	30.43095385	56.91731194	4.769703931	11.77686832	283.4777832	8.114942351	45.35767238	4.3129802	4.657949246	285.8581543	13.86307308	44.80514342	6.658482537	7.330801411	206.2072754	8.791251525	19.40566441	6.24103582	4.326367714	30.83631727	5.896041257	6.514609701	2269.104004	52.40896929	91.76350611	NA	NA	NA
F1145-01-08	F1145	F	20	88.9	11.652	0	1581.133388	32.20364473	39.20353717	2.957334258	12.83851174	612.66784	8.782923777	99.20126989	11.30407327	14.08152549	584.2672763	13.38327189	90.83100521	8.401748885	8.906722818	238.4635305	10.03768263	0.18609838	NA	0.246282946	33.57614136	5.243159252	7.254379563	2778.068504	54.36984039	93.31631031	10.46609691	10.91166033	10.68887862
F876-01-09	F876	F	21	NA	11.3398	0	1045.751001	31.86327417	45.27410887	4.006437628	11.1569124	461.8061662	4.330938779	112.3515469	9.919714614	12.71600247	357.6868074	11.75534027	110.5666725	12.45360446	5.566385235	236.0214085	12.68356692	7.609174456	5.687816105	1.789376031	26.27244192	5.147856967	5.972627947	1865.243975	47.94955322	83.37614209	7.622251171	7.310452688	7.46635193
M868-01-11	M868	M	23	86.487	13.10895401	0	481.5337733	22.51700495	42.31891241	7.585364464	6.538234326	424.7966127	10.94576404	30.75345443	9.677961489	4.776050095	348.1099342	15.94937193	68.66730162	7.353726562	6.098211448	218.2001386	8.756650561	17.99584401	6.21949137	3.939541301	37.18151745	6.998256389	6.36028963	1254.44032	49.41214092	90.58245505	NA	5.565853787	5.565853787
F1148-02-01	F1148	F	25	86.36	14.855	0	1898.705959	28.48575953	26.9554153	2.755739265	10.68102474	449.8958588	5.774034905	130.4137259	12.70070767	15.2673365	649.4522095	16.93709267	89.54082085	8.994639461	10.7245721	182.4498177	8.468797713	18.88904521	6.766990071	3.591618043	27.12461683	5.402421751	5.804427985	2998.054028	51.1968871	96.05879676	4.956475602	1.953125	3.454800301
M170-02-02	M170	M	26	NA	10.5	0	2711.636517	21.55387246	NA	11.69001025	NA	854.0487648	10.93312162	120.132578	11.73497698	11.71530376	344.755693	12.18253971	92.11034287	9.361854167	8.271260696	492.0787983	14.3693158	18.91522166	9.152243592	3.392271729	41.16100953	6.251704485	7.891796058	3910.440975	44.66953379	86.76928291	7.91082173	7.177421971	7.544121851
F209-02-03	F209	F	27	86	10.7	0	2792.115211	23.48399898	75.55732356	5.746806859	14.80235005	1132.24411	5.790621126	NA	NA	18.24351852	1213.354111	16.40598025	NA	12.30282494	9.149908618	319.0455437	12.22469943	15.19932009	7.865503312	2.669285255	30.08956909	6.80736937	5.798706216	5137.713432	45.68060035	90.2616431	13.86828781	12.07258777	12.97043779
M290-02-04	M290	M	28	92	14.2	0	1034.061192	20.27580025	69.41332194	6.213545275	12.21626094	942.5086696	13.11969202	68.38909369	8.055266523	10.42967648	365.1238002	16.69731119	35.50188006	4.503281624	6.544296494	328.2768429	13.91485537	10.62847804	5.595638765	2.822192518	30.22089945	4.863357559	7.376480444	2341.693662	47.70742689	93.66693115	13.38246509	14.07126631	13.7268657
M170-02-05	M170	M	29	87	10.3	0	2040.924072	20.5430793	172.4327454	12.61108264	17.52088634	587.6159668	13.31501988	71.122189	7.245283925	14.02619341	397.8271484	13.31251918	45.7801734	6.25342538	8.386448225	386.1083984	17.11931276	10.23795489	5.043354427	2.791080907	33.24517144	5.711383385	7.484374226	3026.367188	47.17061836	91.21547228	9.024705674	7.564824023	8.294764848
F209-02-05	F209	F	29	86.4	11.9	0	3837.146759	35.85601903	108.1098415	2.32222441	16.59097369	532.0429802	4.237581678	113.8162998	10.67891846	16.5286727	779.8790932	14.99439609	136.3965236	10.59361225	8.607751734	333.4007263	12.71276645	20.5379039	7.494004411	3.471710079	26.02920532	4.834424161	6.141548525	5149.068832	55.08799679	93.26670638	13.41067453	12.81583417	13.11325435
M223-02-05	M223	M	29	92.5	17.8	0	1196.777344	28.80332065	84.22865258	8.05011179	15.02820983	598.9074707	11.22218361	64.58527637	6.10679683	11.61683434	271.697998	13.09242087	71.81553669	8.874348689	6.175569435	252.3803711	13.46664386	7.81351788	5.350250056	1.82081847	21.76242405	5.71323059	5.16443313	2067.382813	50.49958747	101.9673263	7.62909726	7.616286004	7.622691632
F209-02-08	F209	F	32	89	12.8	0	1972.442627	31.08732329	77.45992743	4.823697685	16.49380491	667.1447754	8.012260136	67.17487635	9.076276062	10.62245303	336.5783691	14.10140628	98.56518707	10.50293588	7.853891145	291.8701172	9.935238701	20.9889231	7.622600889	3.460843215	33.1882053	5.659394413	6.837040008	2976.165771	53.20098971	94.81292217	8.112971866	7.532481746	7.822726806
M792-02-10	M792	M	34	NA	15.3	0	3549.373627	32.42052194	88.76252432	4.99563367	18.92011138	1314.342499	9.263088267	196.5202123	12.10279677	17.3149192	892.6734924	16.21049388	146.7176606	12.1972089	9.946471682	274.7955322	8.105255707	33.92652292	8.607059873	5.613212133	41.12854004	6.955595459	6.963475424	5756.389618	57.89410409	102.8096957	4.05949408	5.15625	4.60787204
F1153-02-10	F1153	F	34	88.9	11.935	0	969.171524	30.10699329	99.74947147	6.820529361	16.31659938	317.0967102	8.444654558	36.43747363	10.36012685	6.844173275	358.5219383	12.84993884	59.93844558	6.083329686	9.653347828	394.2847252	14.6864237	20.27076964	7.65224574	4.065125652	35.87298923	5.447075111	7.806977582	1644.790173	51.40158669	90.00711973	3.000447558	2.243969784	2.622208671
M803-02-10	M803	M	34	NA	16.3	0	2152.874308	28.87434396	67.54683878	7.273229225	12.43888362	318.0442816	2.783071602	125.6371474	11.04338744	16.21445726	1395.65671	16.34990799	135.3990317	12.38689363	8.901533075	249.0822422	9.392912762	26.00417629	7.88206369	4.680677241	43.50691543	8.719129591	6.025516774	3866.5753	48.00732355	97.14141137	11.66629049	12.41153391	12.0389122
M880-02-10	M880	M	34	NA	13.60791073	0	2605.582231	31.7995687	75.97758946	4.757539395	17.71734879	473.9007652	4.769896752	181.7211618	13.18026054	15.45542466	584.9072805	11.12964591	124.3449258	10.82132372	9.560281956	234.9410434	10.493909	20.08344701	7.607238869	3.906251631	31.86410937	6.333928173	6.240629995	3664.390277	47.69911136	88.15356503	5.225968833	5.750332301	5.488150567
F209-02-11	F209	F	35	90.5	13.5	0	1135.216519	27.95864128	42.86221343	4.139036042	10.48185508	582.4252551	6.827133954	51.79952582	7.72228083	9.233907049	663.4624903	16.57997968	133.2585628	13.42537923	6.399107307	405.1427244	12.0287936	31.75261287	8.904096788	4.657599338	37.96623875	6.267588317	7.362438584	2381.104264	51.36575492	96.37363418	10.00562993	9.288158925	9.646894427
M266-03-00	M266	M	36	82.6	10.9	0	1487.419539	25.02622692	75.46058552	6.187649698	17.07537742	272.6683673	4.883247272	56.90918358	6.050891405	11.90314932	490.3410154	16.17539858	65.98233787	6.807455252	7.793395356	246.4176225	9.766513406	15.55766632	7.122346151	2.692696679	36.62506358	6.817486608	6.521372275	2250.428922	46.08487278	90.0386031	7.990754797	NA	7.990754797
F209-03-01	F209	F	37	93	14.2	0	1243.324101	21.44773941	61.81385866	3.856647237	11.68200986	742.8485647	10.72412147	78.4423218	15.27802224	10.10943771	362.3863494	13.56241896	83.75108355	8.779433294	8.383355089	455.894194	13.56292095	24.09266407	8.878222523	4.127031009	36.4109911	5.572197558	7.357258903	2348.559015	45.73427983	98.77535057	6.907097377	6.259383455	6.583240416
M233-03-01	M233	M	37	NA	13	0	1131.317139	21.48203804	54.87083269	6.168394388	10.57590007	744.6594238	8.533956752	74.00887452	10.74361659	9.554790149	299.621582	14.12416204	86.58346017	10.13676564	6.409397483	257.6904297	8.533955922	19.30856873	7.92840676	3.41878403	38.38840061	7.482216502	6.229257655	2175.598145	44.14015683	93.81003778	7.590598626	6.966717753	7.278658189
M923-03-02	M923	M	38	NA	14.0614	0	2140.522003	21.16560099	110.8931286	7.687658514	16.99719053	2290.844917	20.2837397	121.8741864	13.81073974	14.5607318	1109.719276	17.19653679	102.08078	7.143341918	8.6997894	649.2733955	14.99237352	31.66213298	8.119313692	5.444497146	44.82481215	6.754978345	8.209057656	5541.086197	58.64587747	106.6691908	10.37181097	10.1937409	10.28277594
F1164-03-03	F1164	F	39	96.52	13.579	0	2111.793418	25.35493356	120.7694571	9.45257623	18.71254542	391.434266	11.95302774	49.47895812	8.667834969	8.142197038	419.8358604	13.40178457	53.3088987	7.240737254	10.23984297	548.5157103	14.48840417	31.6098527	8.704150353	5.154724716	59.16166482	8.093232299	8.092530844	2923.063545	50.70974588	94.72887993	NA	NA	NA
F1174-03-03	F1174	F	39	99.06	14.685	0	1742.54179	25.24315287	78.14922684	7.266992036	13.25833185	651.538372	8.909308789	97.05592541	12.91763659	9.344331734	636.4583969	14.84842007	89.65337824	8.602096056	11.70645239	534.1172218	14.84898533	26.36860814	8.155288889	4.529455823	42.23081801	5.750978149	8.56469385	3030.538559	49.00088173	95.77257022	4.831764405	6.406726354	5.61924538
F801-03-03	F801	F	39	NA	13	0	NA	32.40762911	112.6806198	6.645977629	19.55978402	731.2155366	5.663407896	NA	14.02369886	19.89722933	1015.743889	16.67328637	137.9626251	11.39167586	9.160463216	464.0744179	13.8440864	24.38281453	9.507435611	3.601351283	45.12838258	6.917552282	7.669531838	7037.034422	54.74432338	93.83123919	11.36691903	11.47310911	11.42001407
F1114-03-04	F1114	F	40	99.06	13.608	0	1260.399818	23.34428325	11.73843518	1.639859847	7.253304827	1114.070415	14.08708726	66.30106157	11.76569313	7.30580611	1015.603542	14.89160674	109.5162198	9.42731097	10.78099062	575.1252174	16.5020557	32.49633758	8.498607056	5.427691452	45.30800713	7.367368948	7.76479799	3390.073776	52.32297726	97.23178718	9.67930601	7.861176483	8.770241247
M1158-03-04	M1158	M	40	86.36	15.649	0	957.1909904	33.86922346	20.76176501	2.672137647	9.160941152	185.0128174	5.064551514	20.76920571	4.628687029	5.679449871	652.9092789	16.45979637	67.07227006	7.727922153	7.212345086	412.940979	11.71186118	33.08464338	7.620473964	6.955572868	47.18171853	7.800442779	7.412666575	1795.113087	55.39357134	100.3197143	3.382911734	10.1487352	6.765823467
M918-03-06	M918	M	42	91.9988	15.8757	0	2005.320566	34.05617059	87.74909499	3.861565312	20.32943534	1286.052941	9.566399783	111.8079086	6.674905333	15.10932823	1487.062689	14.54057946	193.3686808	12.4413455	10.68431085	342.1563525	8.801123883	39.48460274	9.555626231	6.025870918	47.72954865	7.724983775	7.722920859	4778.436196	58.16314983	102.5866037	9.224541845	12.92815831	11.07635008
F940-03-07	F940	F	43	NA	NA	0	1345.571458	27.73179208	42.19330008	3.745245863	14.17601565	529.7207236	9.586351876	85.36974027	9.912246473	12.79330679	564.5256042	18.14515142	54.53890981	7.743567868	8.258180048	319.3271756	9.928720199	23.08720504	8.210552084	3.620132199	46.65927887	7.469191466	7.333824168	2439.817786	55.46329538	99.67410397	4.460828042	NA	4.460828042
M987-03-07	M987	M	43	NA	13.29039282	0	2372.347231	26.2008579	18.46710657	3.451145805	9.247505272	886.6114637	6.397925101	128.873207	14.22850766	17.29865153	1002.698195	13.70972989	180.2944321	NA	7.263522531	349.2079959	10.66327493	39.13062588	9.227032	5.961549945	32.08981805	5.991730939	6.393188901	4261.65689	46.30851289	91.63739583	7.79847073	10.94250678	9.370488754
F1139-03-08	F1139	F	44	114.3	17.01	0	2519.42873	28.82584063	76.20482127	6.883205456	14.65483028	821.7692375	11.27972999	103.5493489	11.58845191	13.39281974	663.0420685	14.62087236	96.66672848	8.678465188	11.44958626	555.5152893	15.45749967	30.77637378	8.329227263	5.411075393	41.13489268	6.204343996	7.756881013	4004.240036	54.72644298	101.3718017	7.390971847	8.286407592	7.83868972
M908-03-08	M908	M	44	NA	NA	0	2531.047119	31.5761655	67.48763771	4.278362349	19.20572596	1890.0679	12.25909797	181.5448275	17.18411476	18.72034259	1070.598697	15.60205842	149.0119977	11.55031838	9.776927408	399.9343338	10.40167803	35.26502129	8.88691174	5.668597512	52.70081852	7.675384648	8.344352587	5491.713716	59.43732189	96.52599249	9.788428604	11.77701081	10.78271971
F884-03-09	F884	F	45	NA	NA	0	840.396661	23.6727534	54.76606707	5.215246003	11.82730215	1211.404092	17.51781314	62.74921407	8.519356739	6.348161641	1889.120098	18.46364389	123.8724997	8.42615249	10.34035476	712.9742233	15.62403653	47.72281701	9.879774533	6.660312075	51.82051847	8.014852217	8.00668667	3940.920852	59.65421043	109.5521971	12.53818549	13.94446225	13.24132387
M928-03-10	M928	M	46	NA	20.8652	0	1047.320691	27.48894907	49.86353027	4.293734754	14.65197433	613.9100073	9.679253027	58.07709178	5.194388115	10.34220931	818.9005223	17.42235604	98.76070039	9.007626495	9.40982626	513.0260124	12.77664809	26.57778089	9.327544684	3.466105474	41.15578335	6.336586878	7.670302947	2480.131221	54.59055814	103.1528631	10.67627666	10.457335	10.56680583
F257-03-11	F257	F	47	NA	18.6	0	589.7186892	28.31806255	47.36962956	3.980028414	13.24606345	973.0157206	12.19260583	53.88413153	13.30089661	9.192848976	1296.94358	18.87826634	96.11996889	10.00878029	9.767522639	574.1283094	15.33910969	35.09878955	9.211812574	5.527359345	37.30184246	5.893749443	7.313285252	2859.67799	59.38893472	110.0317743	10.46928728	10.89119892	10.6802431
M258-04-00	M258	M	48	NA	19.98	0	2168.250561	32.81789558	82.03609643	5.852123469	18.09839483	416.7895317	6.403503587	89.57673644	10.44031946	15.97916046	1014.698982	17.60952677	61.56337083	6.23581735	8.963169449	539.0725136	12.00659406	52.94659088	10.57418406	7.012100815	46.23031616	7.050533632	7.982406699	3599.739075	56.83092594	107.8092869	4.514381317	4.693355717	4.603868517
M263-04-01	M263	M	49	89.1	18.1	0	1038.253307	27.25088468	44.92533939	4.757723705	12.13200194	309.1692924	8.838067504	58.22952157	8.861900966	11.39234813	621.4380264	15.46668198	61.01924342	8.403909992	9.677140967	511.4674568	13.99376985	32.49817396	8.99100448	5.092107972	44.58321465	7.011820583	7.395795024	1968.860626	51.55563416	93.9594198	11.3550327	11.30790221	11.33146745
M921-04-02	M921	M	50	NA	14.515	0	1651.16787	24.94832016	62.87826636	6.16604802	12.09659632	353.5747528	7.593023394	71.80144633	7.226733748	11.52816335	461.5187645	19.88540177	49.80901301	6.619958875	7.754869818	347.2566605	10.48568111	28.18381067	8.07868772	4.641538464	36.02557712	5.816495515	7.752982772	2466.261387	52.42674533	100.8237431	7.266045015	9.119232445	8.19263873
F910-04-02	F910	F	50	100.99	15.42229883	0	1649.35509	32.82610243	89.7050866	4.865879849	17.67757623	362.7153184	3.176712669	110.983966	11.74311628	14.07749629	1404.133513	17.29476757	146.540803	12.75020932	11.9382964	425.8652295	10.58903631	42.80981398	9.523531776	6.000924972	40.14458992	5.803610094	7.792377715	3416.203921	53.29758267	93.31130733	10.87883125	10.00352055	10.4411759
F224-04-03	F224	F	51	NA	16.3	0	2586.209477	29.10482959	122.9632591	12.23703634	11.48667442	601.8862363	11.94050566	72.76843975	6.102087495	12.98605974	646.2712574	18.28368547	34.45682426	4.116456204	7.552096345	546.0727368	15.67192512	34.69108936	8.245364339	5.936736202	36.12037729	5.738493753	6.813761794	3834.366971	59.32902071	102.2780678	3.337736154	4.484716649	3.911226402
F931-04-05	F931	F	53	NA	NA	0	1352.743962	25.52606871	36.38243803	3.005906913	16.24197595	3514.573168	25.52637015	105.2068695	13.01717407	12.05322616	808.6195834	13.54393988	196.1043055	10.5644347	8.726934554	527.9426736	13.02370459	30.87296717	9.206778133	4.447211372	42.52124777	6.769813502	7.78245382	5675.936713	64.59637874	107.1192103	9.186952192	8.870064855	9.028508524
M237-04-05	M237	M	53	43	19.1	0	3309.130669	23.49546801	133.6634561	9.663701517	15.80846498	741.1241531	10.02537308	125.9272921	7.241702887	20.2995256	579.7743797	16.60330622	76.61144535	7.058164554	12.44630393	553.1311035	13.78495362	31.76075118	8.78034043	5.004386517	51.57682631	7.389787193	8.497361032	4630.029202	50.12414732	104.7187021	NA	5.57924096	5.57924096
F1155-04-06	F1155	F	54	111.76	18.597	0	2525.238897	28.8627983	145.3350786	8.192134865	21.26318249	1050.087393	13.60685445	86.34872089	10.27914132	10.71991059	958.7579531	14.43095758	109.1496311	8.765826849	12.86994399	632.4664298	15.25619287	40.51437185	9.475238631	6.585648841	47.95559105	6.394662291	8.723798727	4534.084244	56.90061033	101.0440276	5.859379768	11.31634197	8.58786087
F234-04-06	F234	F	54	118.6	26.3	0	2829.956055	29.04547838	75.52581956	4.282851892	17.35666126	1341.156006	15.57522161	85.47371069	16.63062949	13.58836419	1283.233643	20.62449613	134.3992097	9.279485727	10.76319506	640.2587891	15.15429973	40.47215934	9.474516838	5.872960732	48.6585829	6.882131627	8.150489676	5454.345703	65.24519612	110.1822483	12.04240554	12.27930169	12.16085362
F240-04-07	F240	F	55	112.7	21.8	0	2450.134277	28.67262728	126.787778	9.050160195	17.92154716	1288.146973	15.83412003	89.9945828	8.148375176	13.11316377	954.0405273	14.97776944	119.8977236	8.761786955	11.62074961	429.9926758	12.41060571	31.54879411	8.544238439	5.088004524	48.36561415	6.82311338	8.085396388	4692.321777	59.48451676	109.2179571	NA	9.089399733	9.089399733
M1167-04-07	M1167	M	55	NA	19.108	0	2358.919024	29.71802897	144.3289932	8.84614332	21.49867771	2062.685633	17.05147606	100.7137945	15.36339749	12.45016224	1331.304908	15.1019423	144.9771537	9.51494324	13.66293435	641.7332342	14.12838922	52.74039782	10.09952843	7.373284738	55.34392296	8.092938799	8.09247052	5752.909565	61.3842612	105.7942227	7.253968443	12.34932601	9.801647224
M245-04-08	M245	M	56	NA	18.6	0	2270.771205	31.28170218	111.3689968	7.120029845	17.91027851	891.0737639	12.83351782	81.53779231	8.742638082	11.16209758	991.1087284	14.83778777	105.6418863	8.964222857	10.771922	736.2475252	16.84406868	39.23316212	8.971607814	6.05113685	48.45092267	7.458170141	8.032076404	4152.953697	58.95300778	100.2907626	11.08689094	9.51548525	10.30118809
M942-04-11	M942	M	59	NA	23.36024676	0	1883.327961	25.66210035	44.00699705	4.334955687	12.56003703	510.3349686	10.26489705	85.65084682	9.531320725	11.79029867	1080.870628	16.42328686	71.96433385	7.854565585	11.40037641	991.4040565	18.13473667	60.77698101	11.72255092	7.524077822	52.59407891	6.616109405	8.919473221	3474.533558	52.35028426	107.8335802	11.93165965	NA	11.93165965
M391-20-01	M391	M	241	172.5	73.5	1	6121.039391	30.970155	331.5063482	14.25354237	26.40866405	7075.667381	36.60119401	150.4193079	10.59855943	16.27294779	6642.341614	26.74623529	382.0038793	14.81149278	17.35665223	5689.680576	28.85873865	133.1505684	21.57666749	7.346194233	202.5498284	15.19137773	16.00822252	19839.04839	94.3175843	151.5388993	21.14071739	20.8463501	20.99353374
F431-21-03	F431	F	255	NA	NA	1	6544.680089	32.48763381	241.0759372	15.26159419	22.83283373	8325.7612	34.43688558	226.7661554	14.76448725	19.2194247	5104.998205	22.74082593	332.2893277	15.48676645	18.84340431	3405.171588	25.34041428	109.9389266	16.06219985	9.789904137	132.5788541	11.59904436	12.95726335	19975.43949	86.41658252	146.2980131	10.09784967	15.87098994	12.9844198
M432-22-02	M432	M	266	NA	72.64	1	3474.216181	30.88902049	160.2608827	11.64208997	20.3623575	9005.996008	47.10592939	126.5670323	8.658787316	19.63704035	7417.231682	24.71054763	431.5875845	13.15937316	21.73913298	5743.128412	29.34478492	173.4556227	19.92020823	11.80609382	222.3197335	15.55001573	17.1826511	19897.44387	102.7054975	156.1709312	20.06060953	21.26296269	20.66178611
F400-22-04	F400	F	268	NA	94.89	1	3928.372311	37.44267647	219.0960432	9.492774995	27.50137606	3406.084072	22.88167211	133.1456051	9.59136923	17.55581337	5285.452703	23.91259258	322.6296709	14.98497415	19.03860996	3200.731807	25.4819159	71.56079308	15.13727613	4.466139066	131.8269795	11.99783624	13.48991077	12619.90909	84.23694116	138.1848386	20.00199324	20.70637507	20.35418415
F375-23-01	F375	F	277	171.45	64	1	2386.883327	34.11247646	141.6829082	9.910570787	19.47095452	3805.230475	30.63176724	97.4897099	8.662529446	16.72035477	3381.88153	22.27676813	223.2751477	10.68408648	20.22306114	2979.56316	23.67006998	92.65706047	16.17906131	8.367599239	148.0386338	11.54663324	15.11488951	9573.995332	84.23638547	133.762519	14.95275474	13.38246509	14.16760992
F399-23-03	F399	F	279	NA	NA	1	6267.131518	36.80453853	259.4360196	12.72250045	25.80942514	6317.221899	37.43987146	151.4961763	15.88961153	13.33573892	4414.390898	20.30588242	305.3817288	14.27401514	17.19291838	3638.291732	27.28672965	97.65441247	14.40836143	9.86062264	144.7013562	11.63296826	14.57072631	16998.74431	94.5502924	146.556417	15.03019486	16.66579077	15.84799282
M418-23-06	M418	M	282	NA	NA	1	7491.630123	36.24883727	263.7046545	14.87463162	24.62685731	3775.487075	20.8095803	211.0541261	15.67552056	22.30545861	5081.256821	32.89102536	166.4950551	12.20474795	18.51538118	6680.729206	30.20753207	139.2240451	18.73737587	11.06770158	228.9602659	15.9247057	16.95240156	16348.37402	89.94944293	159.6787031	18.93223618	23.18715917	21.05969767
F184-24-08	F184	F	296	172.7	102.01	1	4106.70042	34.82429944	158.3678117	11.09888238	17.24726613	4171.848297	24.87454471	152.8571418	16.49199566	12.83907238	3730.773926	18.79222945	264.2840324	13.84055665	14.2158086	5211.591721	31.50764581	34.52756679	11.71743395	4.278069399	196.9295078	14.42819456	16.0065986	12009.32264	76.28000708	132.920047	15.49752689	17.86655723	16.68204206
M387-24-11	M387	M	299	NA	NA	1	4800.054872	32.84364777	349.6824985	18.45046301	25.95244646	6124.19895	48.48337022	98.80271886	7.785096862	20.24697678	5007.014846	26.5871476	304.2852917	13.33827362	21.99543982	4761.513302	23.45983235	129.7927973	21.61239183	9.125476216	234.3909272	16.11406313	17.16988253	15931.26867	107.9141656	155.4418284	12.46434798	21.47120124	16.96777461
M390-25-06	M390	M	306	NA	101.8	1	6039.202213	39.92436658	216.4979327	13.16474869	21.09405937	6850.421429	34.65112209	220.3067539	13.23547617	25.40771766	7505.476475	29.37780061	389.1609188	18.36232846	20.84017044	5253.851414	24.10529168	84.04843858	18.46423334	6.547049068	297.4340651	17.55997464	19.85693064	20395.10012	102.4467124	164.0958133	23.24464929	20.58115605	21.91290267
M423-25-09	M423	M	309	NA	74	1	7721.185684	34.1891068	416.336622	24.1518141	24.40858177	9844.064713	38.68818214	193.3476759	15.13905672	16.4262724	5176.961422	26.99025547	390.5259458	14.17101184	21.40388781	6801.962852	28.79127204	64.49780212	17.57325713	6.71625954	281.7938063	17.67882144	19.25525156	22742.21182	99.86754441	155.3531639	13.12523251	20.44726926	16.78625089
F378-25-09	F378	F	309	157.48	48.53	1	3348.510701	28.55478218	196.8510268	10.58300132	23.41968564	3779.463676	24.98553363	113.5812402	8.6131106	14.75469788	3683.565993	23.79507752	231.1257822	11.19092581	17.08387161	2357.205884	22.60597033	44.24308718	12.11482036	5.224654798	145.6800132	12.50565055	14.74055519	10811.54037	77.33539333	136.0800015	16.04140077	14.82408187	15.43274132
M359-26-04	M359	M	316	NA	88.1	1	3912.034509	42.49264669	177.2160849	10.36763947	20.38597221	8691.667129	41.0525958	179.9455995	15.7871964	20.35965544	4786.063456	25.20679043	376.0053224	15.02271201	21.24438302	5272.721384	28.80890962	72.28017275	18.96883472	5.842794133	220.5893918	14.78635916	17.52289969	17389.7651	108.7520329	170.0093845	14.11949325	14.27618786	14.19784056
F380-26-08	F380	F	320	180.5	67.58	1	5758.857892	36.14690397	367.8081288	20.0540443	24.88858563	4595.745446	31.46122082	114.48726	9.522029369	15.09638519	4445.533262	23.42738153	272.0233973	11.65955949	18.12135076	4849.285535	32.80004715	87.68661596	15.23999859	8.470061433	174.5293421	12.3249144	16.81738026	14800.1366	91.03550632	147.0221806	10.66919718	13.75142302	12.2103101
M364-26-10	M364	M	322	NA	NA	1	4595.720601	39.08884173	234.7550466	13.93056014	21.87343321	8731.019311	34.37152867	193.780386	15.30215933	19.02165713	13601.01399	30.32635086	398.3190137	14.6019207	24.14580604	8567.921695	31.67576604	236.9508549	21.49797491	15.07061834	244.5584382	17.01053392	17.511517	26927.7539	101.764919	166.3159193	26.58330199	26.06249866	26.32290033
F182-28-06	F182	F	342	158.75	42.6	1	3529.530069	23.8927795	234.2828356	13.01806156	24.98032158	7033.510597	39.61701737	170.752535	12.05040637	16.2639875	4051.774857	21.37952668	280.1819732	10.53231349	23.45323691	2942.064428	24.52484989	102.1552467	14.68494746	10.06945824	143.5408702	12.58947652	14.03119776	14614.81552	84.88932354	148.3162404	13.16833183	13.43776477	13.3030483
M359-29-00	M359	M	348	NA	91.2	1	4200.031719	38.54733688	155.3738679	10.70363917	17.38727472	12127.51555	45.4003296	212.8674126	17.30376918	18.24645306	4081.061236	24.84050752	364.3718762	15.99180884	22.4600211	5442.00882	28.2682078	122.3570493	21.50799098	8.633888752	216.0884433	14.26261696	17.5216211	20408.6085	108.788174	170.9724845	11.97377026	18.23044743	15.10210884
